# Supplementary material for: Development of an Automated and Sensitive Microfluidic Device for Capturing and Characterizing Circulating Tumor Cells (CTCs) from Clinical Blood Samples
Source: PLoS One. 2016 Jan 25;11(1):e0147400. doi: 10.1371/journal.pone.0147400 (PMC4726586; doi:10.1371/journal.pone.0147400)
Supplement: S1 Table — (XLSX) [file pone.0147400.s001.xlsx]

## Sheet: Figure 2
	Sample #	Prostate Ca		Sample #	Breast Ca		Sample #	Colorectal Ca
	1	88		1	45		1	22.5
	2	316		2	15		2	15
	3	252		3	45		3	1
	4	772		4	1987.5		4	1
	5	736		5	15		5	1
	6	360		6	3.75
	7	296		7	63.75
	8	568		8	3.75
	9	224		9	22.5
	10	200		10	1
	11	24		11	1128.75
	12	576		12	3.75
	13	564		13	18.75
	14	1080		14	22.5
	15	144		15	75
	16	196		16	67.5
	17	528		17	975
	18	280		18	26.25
	19	192		19	11.25
	20	64		20	26.25
	21	40		21	33.75
	22	1		22	75
	23	1		23	63.75
	24	1		24	2497.5
	25	1		25	11.25
	26	12		26	30
	27	1		27	1
				28	1
				29	1
				30	78.75
				31	33.75
				32	3.75
				33	3.75
				34	1
				35	1
				36	1
				37	1
				38	1
				39	15
				40	1
				41	3.75
				42	7.5
				43	30
				44	11.25
				45	1
				46	1
				47	3.75
				48	15
				49	1
				50	1
				51	1
				52	1
				53	7.5
				54	3.75
				55	63.75
				56	18.75
				57	7.5
				58	18.75
				59	7.5
				60	1
				61	11.25
				62	11.25
				63	1
				64	3.75
				65	22.5
				66	1
				67	1
				68	1
				69	7.5
				70	30
				71	1
				72	15
				73	37.5
				74	1
				75	7.5
				76	11.25
				77	3.75
				78	3.75
				79	1
				80	1
				81	1
				82	3.75
				83	11.25
				84	1
				85	56.25
				86	33.75
				87	3.75
				88	11.25
				89	7.5
				90	11.25
				91	3.75
				92	7.5
				93	78.75
				94	15
				95	15
				96	1
